# Supplementary material for: Studying Factors Affecting Success of Antimicrobial Resistance Interventions through the Lens of Experience: A Thematic Analysis
Source: Antibiotics (Basel). 2022 May 10;11(5):639. doi: 10.3390/antibiotics11050639 (PMC9137464; doi:10.3390/antibiotics11050639)
Supplement: Supplementary file 1 [file antibiotics-11-00639-s001.zip]

Archive with 1 entries (1 files):
- antibiotics-1694036-supplementary.pdf
